# Supplementary material for: Low Base-Substitution Mutation Rate in the Germline Genome of the Ciliate Tetrahymena thermophila
Source: Genome Biol Evol. 2016 Sep 15;8(12):3629–39. doi: 10.1093/gbe/evw223 (PMC5585995; doi:10.1093/gbe/evw223)
Supplement: Supplementary Data [file evw223_supp.zip]

Archive with 3 entries (3 files):
- Supplementary_data_revised.pdf
- S2_tt_revised.csv
- Table_S1.xlsx
