# Supplementary material for: Low Base-Substitution Mutation Rate in the Germline Genome of the Ciliate Tetrahymena thermophila
Source: Genome Biol Evol. 2016 Sep 15;8(12):3629–39. doi: 10.1093/gbe/evw223 (PMC5585995; doi:10.1093/gbe/evw223)
Supplement: Supplementary Data [file evw223_supp.zip › S2_tt_revised.csv]

chr	pos	mutant_line	validated	consensus	accuMUlate	forward_reads_m30	reverse_reads_m30	accumulate_prob_final	accumulate_prob_initial
scf_8254658	334880	TtM5	yes	yes	yes	16	19	0.9984	0.998
scf_8254365	304139	TtM29	yes	yes	yes	16	14	0.9999	0.999
scf_8254607	179324	TtM25	yes	yes	yes	13	15	1	1
scf_8254594	239326	TtM20	yes	no	yes	8	6	0.6625	0.999
scf_8254002	27829	TtM40	yes	no	yes	10	10	0.9996	1
scf_8254370	16601	TtM20	no	yes	no	4	2	--	0
scf_8254215	3872	TtM19	no	no	no	7	7	0.0147	0.46
scf_8253904	59413	TtM19	no	no	no	16	12	0.0163	1
scf_8254649	667626	TtM25	no	no	no	4	4	0.0234	1
scf_8254662	12470	TtM29	no	no	no	1	0	--	0.768
scf_8254665	768492	TtM29	no	no	no	7	3	--	0.5351
scf_8254230	12705	TtM20	no	no	no	4	1	--	0.54
scf_8253932	17888	TtM20	no	no	no	1	4	--	0.1336
scf_8254049	79271	TtM25	no	no	no	8	1	--	0.1468
scf_8254129	3220	TtM50	no	no	no	2	2	--	0.1422
scf_8254361	19632	TtM5	no	no	no	1	1	--	0.8053
scf_8254373	441240	TtM28	no	no	no	6	0	--	0.1341
scf_8254381	32049	TtM5	no	no	no	2	0	--	0.1295
scf_8254422	78315	TtM20	no	no	no	5	1	--	0.1941
scf_8254422	78316	TtM20	no	no	no	8	2	--	0.687
scf_8254434	19515	TtM20	no	no	no	2	0	--	0.116
scf_8254551	181479	TtM20	no	no	no	0	2	--	0.1396
scf_8254551	485597	TtM28	no	no	no	1	1	--	0.1267
scf_8254570	168859	TtM40	no	no	no	1	4	--	0.5267
scf_8254576	75660	TtM40	no	no	no	0	1	--	0.5298
scf_8254584	27011	TtM29	no	no	no	0	1	--	0.1409
scf_8254590	357654	TtM40	no	no	no	0	1	--	0.5464
scf_8254593	193492	TtM5	no	no	no	0	2	--	0.4491
scf_8254594	443830	TtM40	no	no	no	1	0	--	0.8428
scf_8254594	543601	TtM19	no	no	no	2	7	--	0.1419
scf_8254598	165667	TtM19	no	no	no	3	1	--	0.1326
scf_8254602	140019	TtM29	no	no	no	4	2	--	0.2658
scf_8254626	20149	TtM20	no	no	no	1	0	--	0.1403
scf_8254627	144550	TtM20	no	no	no	2	3	--	0.1397
scf_8254667	1485495	TtM20	no	no	no	5	3	--	0.7966
scf_8254719	174525	TtM5	no	no	no	8	0	--	0.1424
scf_8254731	129989	TtM29	no	no	no	1	6	--	0.1925
scf_8254760	85175	TtM5	no	no	no	4	1	--	0.142
scf_8254764	106121	TtM20	no	no	no	5	0	--	0.1246
scf_8254807	278470	TtM28	no	no	no	0	1	--	0.7953
scf_8254811	1214487	TtM29	no	no	no	3	1	--	0.5087
