# Supplementary material for: Low Base-Substitution Mutation Rate in the Germline Genome of the Ciliate Tetrahymena thermophila
Source: Genome Biol Evol. 2016 Sep 15;8(12):3629–39. doi: 10.1093/gbe/evw223 (PMC5585995; doi:10.1093/gbe/evw223)
Supplement: Supplementary Data [file evw223_supp.zip › Table_S1.xlsx]

## Sheet: Table S1
Lines	Coverage	A sites	C sites	G sites	T sites	GCXgenerations	ATXgenerations	Total sites	Generations	Total SitesXGenerations	Fitness	fitness drop	GC>AT	GC>AT rate	AT>GC	AT>GC rate	AT>TA	AT>TA rate	GC>TA	GC>TA rate	AT>CG	AT>CG rate	GC>CG	GC>CG rate	Total	Mutation rate
M5	64.1675	35518708	10160443	10178700	35533404	20339143000	71052112000	91391255	1000	91391255000	0.556337	0.443663	1	4.91663e-11	0	0	0	0	0	0	0	0	0	0	1	1.0942e-11
M19	53.0491	35725640	10180196	10199600	35740091	20379796000	71465731000	91845527	1000	91845527000	0.644039	0.355961	0	0	0	0	0	0	0	0	0	0	0	0	0	0
M20	34.4177	35605693	10150026	10169331	35620243	20319357000	71225936000	91545293	1000	91545293000	0.436668	0.563332	0	0	0	0	1	1.40398e-11	0	0	0	0	0	0	1	1.09236e-11
M25	30.8829	35581903	10142369	10161780	35596084	20304149000	71177987000	91482136	1000	91482136000	0.568884	0.431116	1	4.9251e-11	0	0	0	0	0	0	0	0	0	0	1	1.09311e-11
M28	50.6524	35099971	10101455	10120708	35114378	4044432600	14042869800	90436512	200	18087302400	0.652958	0.347042	0	0	0	0	0	0	0	0	0	0	0	0	0	0
M29	31.3646	35565264	10138091	10157883	35579583	20295974000	71144847000	91440821	1000	91440821000	0.491111	0.508889	0	0	0	0	0	0	0	0	1	1.40558e-11	0	0	1	1.0936e-11
M40	16.84	24744230	7945611	7962503	24763953	15908114000	49508183000	65416297	1000	65416297000	0.5692	0.4308	1	6.2861e-11	0	0	0	0	0	0	0	0	0	0	1	1.52867e-11
M50	106.653	35723320	10193165	10211717	35739654	20404882000	71462974000	91867856	1000	91867856000	0.37795	0.62205	0	0	0	0	0	0	0	0	0	0	0	0	0	0
SUM													3		0		1		0		1		0
rate						141995847600	491080639800	705425697		633076487400			2.11274e-11		0		2.03633e-12		0		2.03633e-12		0			7.61883e-12
SE										656268923200			1.06066		0		1.75498e-12		0		1.75698e-12		0			3.53207e-12

## Sheet: Table S2
lines	chr	pos	reference nucleotide	mutation	Approach	locus	gene_location	nonsyn/syn	codon	Amino acid change	other
M20	scf_8254594	239327	A	T	accuMUlate	TTHERM_00286840A	intronic	NA	NA		NA
M25	scf_8254607	179325	C	T	Consensus/accuMUlate	TTHERM_00439220A	exonic	nonsyn	Gtt>Att	V>I	NA
M29	scf_8254365	304140	T	G	Consensus	NA	intergenic	NA	NA		NA
M40	scf_8254002	27830	G	A	accuMUlate	TTHERM_01128590A	exonic	nonsyn	tGt>tAt	C>Y	NA
M5	scf_8254658	334881	C	T	accuMUlate	TTHERM_00675900A	exonic	syn	gaC>gaT	D>D	CpG sites
